# Supplementary material for: Structure Elucidation of Calyxoside B, a Bipolar Sphingolipid from a Marine Sponge Cladocroce sp. through the Use of Beckmann Rearrangement
Source: Mar Drugs. 2021 May 21;19(6):287. doi: 10.3390/md19060287 (PMC8224005; doi:10.3390/md19060287)
Supplement: Supplementary file 1 [file marinedrugs-19-00287-s001.zip]

Archive with 1 entries (1 files):
- marinedrugs-1232621-supplementary.pdf
